# Supplementary material for: SARS-CoV-2 Omicron BA.1 Variant Infection of Human Colon Epithelial Cells
Source: Viruses. 2024 Apr 19;16(4):634. doi: 10.3390/v16040634 (PMC11055019; doi:10.3390/v16040634)
Supplement: Supplementary file 1 [file viruses-16-00634-s001.zip]

Archive with 1 entries (1 files):
- viruses-2837252-supplementary.pdf
